# Supplementary material for: Rhodanese-Fold Containing Proteins in Humans: Not Just Key Players in Sulfur Trafficking
Source: Antioxidants (Basel). 2023 Mar 31;12(4):843. doi: 10.3390/antiox12040843 (PMC10135228; doi:10.3390/antiox12040843)
Supplement: Supplementary file 1 [file antioxidants-12-00843-s001.zip]

Archive with 1 entries (1 files):
- antioxidants-2288036-supplementary.docx
